# Supplementary material for: Architecture-Promoted Biomechanical Performance-Tuning of Tissue-Engineered Constructs for Biological Intervertebral Disc Replacement
Source: Materials (Basel). 2021 May 20;14(10):2692. doi: 10.3390/ma14102692 (PMC8160686; doi:10.3390/ma14102692)
Supplement: Supplementary file 1 [file materials-14-02692-s001.zip]

Archive with 1 entries (1 files):
- materials-1177494-supplementary.pdf
